# Supplementary material for: Distribution and Molecular Diversity of Whitefly Species Colonizing Cassava in Kenya
Source: Insects. 2021 Sep 27;12(10):875. doi: 10.3390/insects12100875 (PMC8541676; doi:10.3390/insects12100875)
Supplement: Supplementary file 1 [file insects-12-00875-s001.zip]

Archive with 1 entries (1 files):
- insects-1335591-supplementary.pdf
